# Supplementary material for: A model-informed method to retrieve intrinsic from apparent cooperativity and project cellular target occupancy for ternary complex-forming compounds
Source: RSC Chem Biol. 2023 May 19;4(7):512–23. doi: 10.1039/d2cb00216g (PMC10320841; doi:10.1039/d2cb00216g)
Supplement: CB-004-D2CB00216G-s001 [file CB-004-D2CB00216G-s001.zip]

Archive with 6 entries (4 files):
- Ternary_Complex_Simulator_App/
- Ternary_Complex_Simulator_App/README.txt
- Ternary_Complex_Simulator_App/www/
- Ternary_Complex_Simulator_App/www/Scheme_Ternary.png
- Ternary_Complex_Simulator_App/www/Scheme_Ternary_detailed.png
- Ternary_Complex_Simulator_App/Ternary_complex_simulator.R
