# Supplementary material for: A model-informed method to retrieve intrinsic from apparent cooperativity and project cellular target occupancy for ternary complex-forming compounds
Source: RSC Chem Biol. 2023 May 19;4(7):512–23. doi: 10.1039/d2cb00216g (PMC10320841; doi:10.1039/d2cb00216g)
Supplement: CB-004-D2CB00216G-s001 [file CB-004-D2CB00216G-s001.zip › Ternary_Complex_Simulator_App/README.txt]

This R-ShinyApp, the Ternary complex simulator (TCS), simulates the binary and ternary complex concentrations from target and chaperone concentrations along with binary Kds and the intrinsic cooperativity.

It is build under R version 4.2.1 on RStudio 2022.12.0 (Build 353.pro20) with shiny package 1.7.2 by Richard Stein (richard.stein@novartis.com) in the Modeling and Simulation group within the Pharmacokinetic Sciences in the Novartis Institutes for BioMedical Research in Basel, CH.

The single file "Ternary_complex_simulator.R" can be launched directly from the folder containing this file:

runApp("Ternary_complex_simulator.R")
